# Supplementary material for: Physiological Responses of Crotalaria spp. to the Presence of High Aluminum Availability in the Soil
Source: Plants (Basel). 2024 Aug 17;13(16):2292. doi: 10.3390/plants13162292 (PMC11359568; doi:10.3390/plants13162292)
Supplement: Supplementary file 1 [file plants-13-02292-s001.zip]

Archive with 1 entries (1 files):
- plants-3099886-supplementary.pdf
